# Supplementary material for: Genome-wide identification, characterization and expression pattern analysis of APYRASE family members in response to abiotic and biotic stresses in wheat
Source: PeerJ. 2019 Sep 11;7:e7622. doi: 10.7717/peerj.7622 (PMC6744936; doi:10.7717/peerj.7622)
Supplement: Table S3 [file peerj-07-7622-s007.xlsx]

## Sheet: Sheet1
Table S3: Information of the primers used in this study
Primer name	Direction	Sequence
TaAPY1-QPCR	Sense Primer	TGCGGCCATTTGAACGTCTA
	Anti-sense Primer	ATGCATCTGCACCAGAGTCC
TaAPY2-QPCR	Sense Primer	CACACTGCTCGTGGATGGAT
	Anti-sense Primer	ACACTGGTGCTGCCTATGAC
TaAPY3-1-QPCR	Sense Primer	GGCTCATGAAGAAAACGCCC
	Anti-sense Primer	GACAGCATCCCTCACTGCTT
TaAPY3-2-QPCR	Sense Primer	CACTGCTCGACAAGGCAAAC
	Anti-sense Primer	GTCTCCGATAAGCCTCAGCC
TaAPY3-3-QPCR	Sense Primer	GGCTCATGAAGAAAACGCCC
	Anti-sense Primer	GACAGCATCCCTCACTGCTT
TaAPY3-4-QPCR	Sense Primer	ATCGGAGATAAGCAAGCAAAGCA
	Anti-sense Primer	CAGCAGGTAATTCAGAGCAACCC
TaAPY5-QPCR	Sense Primer	TTGCACCCCAAGGGGATTTT
	Anti-sense Primer	AGTTACCAACCGCATGAGCA
TaAPY6-QPCR	Sense Primer	AAACACCCACCACCCATCTT
ATCHS	Anti-sense Primer	TCAGAGAGCGATGAAGACCG
TaAPY7-QPCR	Sense Primer	GAGACTGACAAAGCCGTCCA
ATCHI	Anti-sense Primer	GCTGTTCCTCCCAGCATCTT
TaACT-QPCR	Sense Primer	GTATCGTGTTGGATTCTGGTGATGGT
ATCHI	Anti-sense Primer	CGGCAGTGGTGGTGAAGGAGTA
TaAPY3-1-Full legnth	Sense Primer	ATAACGGGATCCGCGGTGCTCGGCCGG
	Anti-sense Primer	ATCGAAGCTTTGCATCGTTGAGCCG
